# Supplementary material for: Climate variation explains a third of global crop yield variability
Source: Nat Commun. 2015 Jan 22;6:5989. doi: 10.1038/ncomms6989 (PMC4354156; doi:10.1038/ncomms6989)
Supplement: Supplementary Dataset — Coefficient of determination (R2) per crop-country combination averaged over significant areas [file ncomms6989-s2.xlsx]

## Sheet: Sheet1
			Supplementary Data. Coefficient of determination (R2) per crop-country combination averaged over significant areas
	Political Unit	Yield variability explained by climate variability (0-1)
		MAIZE			RICE			WHEAT			SOYBEAN
		% of total area with significance	averaged over significant area		% of total area with significance	averaged over significant area		% of total area with significance	averaged over significant area		% of total area with significance	averaged over significant area
	Global	70	0.39		53	0.32		79	0.35		67	0.35
1	Afghanistan	100	0.27		100	0.25		100	0.32		na	na
2	Albania	na	na		na	na		100	0.11		na	na
3	Algeria	na	na		100	0.34		100	0.63		na	na
4	Angola	100	0.61		100	0.19		100	0.34		na	na
5	Argentina	75	0.32		3	0.14		89	0.37		79	0.43
6	Armenia	na	na		na	na		100	0.31		na	na
7	Australia	24	0.35		100	0.41		81	0.39		na	na
8	Austria	88	0.3		na	na		99	0.37		na	na
9	Azerbaijan	100	0.09		na	na		na	na		na	na
10	Bangladesh	na	na		na	na		na	na		na	na
11	Belarus	na	na		na	na		79	0.19		na	na
12	Belgium	40	0.58		na	na		82	0.64		na	na
13	Belize	na	na		na	na		na	na		na	na
14	Benin	100	0.13		100	0.3		na	na		na	na
15	Bhutan	na	na		100	0.14		100	0.65		na	na
16	Bolivia (Plurinational State of)	49	0.24		2	0.18		100	0.33		100	0.19
17	Botswana	100	0.18		na	na		100	0.15		na	na
18	Brazil	49	0.3		54	0.38		54	0.23		52	0.29
19	Bulgaria	100	0.42		21	0.17		100	0.44		100	0.51
20	Burkina Faso	100	0.22		na	na		na	na		na	na
21	Burundi	na	na		100	0.14		na	na		100	0.21
22	Cambodia	na	na		100	0.25		na	na		100	0.22
23	Cameroon	100	0.41		100	0.68		100	0.19		100	0.18
24	Canada	71	0.34		na	na		93	0.34		27	0.27
25	Central African Republic	na	na		100	0.09		na	na		na	na
26	Chad	100	0.11		100	0.55		na	na		na	na
27	Chile	96	0.36		100	0.36		64	0.44		na	na
28	China	79	0.44		48	0.35		62	0.31		54	0.34
29	Colombia	52	0.3		30	0.22		9	0.28		37	0.45
30	Congo	100	0.16		100	0.25		na	na		na	na
31	Costa Rica	100	0.38		na	na		na	na		na	na
32	Côte d'Ivoire	na	na		na	na		na	na		100	0.3
33	Cuba	100	0.34		na	na		na	na		na	na
34	Czech Republic	100	0.23		na	na		100	0.43		na	na
35	Democratic People's Republic of Korea	na	na		na	na		100	0.62		na	na
36	Democratic Republic of the Congo	100	0.43		na	na		100	0.17		100	0.12
37	Denmark	na	na		na	na		100	0.63		na	na
38	Dominican Republic	100	0.17		na	na		na	na		na	na
39	Ecuador	2	0.21		38	0.2		11	0.23		100	0.13
40	Egypt	100	0.15		100	0.39		na	na		na	na
41	El Salvador	100	0.14		100	0.43		na	na		100	0.23
42	Eritrea	na	na		na	na		na	na		na	na
43	Estonia	na	na		na	na		na	na		na	na
44	Ethiopia	na	na		na	na		na	na		100	0.55
45	Finland	na	na		na	na		100	0.29		na	na
46	France	99	0.49		100	0.3		82	0.47		31	0.25
47	Gabon	na	na		100	0.32		na	na		na	na
48	Gambia	100	0.14		na	na		na	na		na	na
49	Georgia	100	0.38		na	na		100	0.22		na	na
50	Germany	41	0.52		na	na		54	0.44		na	na
51	Ghana	100	0.31		na	na		na	na		na	na
52	Greece	na	na		8	0.25		99	0.29		na	na
53	Guatemala	na	na		100	0.35		100	0.67		na	na
54	Guinea	100	0.15		100	0.49		na	na		na	na
55	Guinea-Bissau	100	0.47		na	na		na	na		na	na
56	Guyana	100	0.42		na	na		na	na		na	na
57	Haiti	100	0.27		100	0.14		na	na		na	na
58	Honduras	na	na		na	na		na	na		na	na
59	Hungary	100	0.41		100	0.37		100	0.66		99	0.58
60	India	62	0.35		65	0.33		70	0.3		52	0.26
61	Indonesia	35	0.17		49	0.34		na	na		62	0.2
62	Iran (Islamic Republic of)	14	0.42		47	0.19		58	0.29		8	0.15
63	Iraq	100	0.21		100	0.21		100	0.11		100	0.73
64	Ireland	na	na		na	na		100	0.49		na	na
65	Italy	74	0.44		40	0.13		80	0.31		56	0.45
66	Jamaica	na	na		na	na		na	na		na	na
67	Japan	na	na		80	0.79		32	0.59		77	0.51
68	Jordan	100	0.18		na	na		100	0.18		na	na
69	Kazakhstan	97	0.27		100	0.41		100	0.4		56	0.28
70	Kenya	100	0.75		na	na		100	0.17		na	na
71	Kuwait	100	0.1		na	na		na	na		na	na
72	Kyrgyzstan	100	0.21		na	na		100	0.12		na	na
73	Lao People's Democratic Republic	100	0.14		100	0.2		na	na		na	na
74	Latvia	na	na		na	na		na	na		na	na
75	Lebanon	na	na		na	na		100	0.37		na	na
76	Lesotho	na	na		na	na		na	na		na	na
77	Liberia	na	na		na	na		na	na		100	0.11
78	Libya	na	na		na	na		100	0.79		na	na
79	Lithuania	na	na		na	na		40	0.26		na	na
80	Madagascar	na	na		na	na		na	na		100	0.24
81	Malawi	100	0.66		100	0.22		100	0.45		na	na
82	Malaysia	na	na		na	na		na	na		na	na
83	Mali	na	na		100	0.5		100	0.22		na	na
84	Mauritania	na	na		na	na		na	na		na	na
85	Mexico	46	0.27		36	0.37		54	0.31		11	0.24
86	Mongolia	na	na		na	na		63	0.23		na	na
87	Morocco	100	0.66		na	na		100	0.5		na	na
88	Mozambique	na	na		100	0.29		na	na		na	na
89	Myanmar	na	na		100	0.1		100	0.2		na	na
90	Namibia	100	0.22		na	na		na	na		na	na
91	Nepal	67	0.25		59	0.32		83	0.28		85	0.23
92	Netherlands	na	na		na	na		89	0.38		na	na
93	New Zealand	24	0.41		na	na		43	0.16		na	na
94	Nicaragua	100	0.2		na	na		na	na		na	na
95	Niger	na	na		100	0.14		100	0.12		na	na
96	Nigeria	58	0.31		59	0.29		51	0.33		59	0.24
97	Norway	na	na		na	na		80	0.19		na	na
98	Oman	na	na		na	na		100	0.16		na	na
99	Pakistan	100	0.29		97	0.22		87	0.22		86	0.2
100	Panama	100	0.13		na	na		na	na		na	na
101	Papua New Guinea	na	na		na	na		na	na		na	na
102	Paraguay	na	na		26	0.12		87	0.35		17	0.52
103	Peru	42	0.24		85	0.31		45	0.35		81	0.28
104	Philippines	15	0.15		40	0.28		na	na		na	na
105	Poland	36	0.26		na	na		57	0.41		na	na
106	Portugal	100	0.22		99	0.43		89	0.38		na	na
107	Republic of Korea	4	0.11		85	0.47		59	0.22		na	na
108	Republic of Moldova	100	0.43		na	na		100	0.53		100	0.24
109	Romania	93	0.43		na	na		85	0.42		99	0.41
110	Russian Federation	46	0.25		19	0.57		77	0.26		71	0.36
111	Rwanda	na	na		na	na		100	0.1		na	na
112	Saudi Arabia	11	0.19		na	na		39	0.24		na	na
113	Senegal	100	0.18		100	0.16		na	na		na	na
114	Sierra Leone	100	0.4		na	na		na	na		na	na
115	Slovakia	95	0.39		na	na		96	0.67		na	na
116	Somalia	na	na		na	na		na	na		na	na
117	South Africa	100	0.5		89	0.51		54	0.36		100	0.34
118	Spain	75	0.37		49	0.34		100	0.51		74	0.16
119	Sri Lanka	25	0.35		57	0.3		na	na		90	0.25
120	Sudan (former)	100	0.25		na	na		na	na		na	na
121	Suriname	na	na		na	na		na	na		na	na
122	Swaziland	100	0.09		100	0.38		100	0.19		na	na
123	Sweden	na	na		na	na		98	0.53		na	na
124	Switzerland	100	0.8		na	na		100	0.62		na	na
125	Syrian Arab Republic	na	na		na	na		100	0.43		na	na
126	Tajikistan	na	na		100	0.22		100	0.49		na	na
127	Thailand	46	0.3		61	0.3		na	na		51	0.28
128	Togo	100	0.15		na	na		na	na		na	na
129	Tunisia	na	na		na	na		100	0.37		na	na
130	Turkey	40	0.19		40	0.19		93	0.42		15	0.26
131	Turkmenistan	100	0.25		100	0.24		100	0.47		na	na
132	Uganda	100	0.27		100	0.19		100	0.22		na	na
133	Ukraine	100	0.33		57	0.22		100	0.23		na	na
134	United Arab Emirates	na	na		na	na		100	0.11		na	na
135	United Kingdom	na	na		na	na		100	0.45		na	na
136	United Republic of Tanzania	na	na		na	na		100	0.22		na	na
137	United States of America	91	0.41		na	na		85	0.36		82	0.36
138	Uruguay	97	0.35		96	0.37		6	0.13		100	0.34
139	Uzbekistan	na	na		100	0.46		100	0.14		na	na
140	Venezuela (Bolivarian Republic of)	72	0.33		79	0.47		94	0.35		na	na
141	Viet Nam	56	0.3		30	0.21		na	na		50	0.34
142	Yemen	na	na		na	na		100	0.63		na	na
143	Zambia	100	0.24		100	0.63		100	0.18		100	0.21
144	Zimbabwe	100	0.77		100	0.38		na	na		100	0.41
	values shown only when climate effect was statistically significant or crop was grown else noted as na
